# Supplementary material for: Exploiting Catabolite Repression and Stringent Response to Control Delay and Multimodality of Bioluminescence Signal by Metal Whole-Cell Biosensors: Interplay between Metal Bioavailability and Nutritional Medium Conditions
Source: Biosensors (Basel). 2022 May 11;12(5):327. doi: 10.3390/bios12050327 (PMC9139025; doi:10.3390/bios12050327)
Supplement: Supplementary file 1 [file biosensors-12-00327-s001.zip]

Archive with 1 entries (1 files):
- biosensors-1718124-supplementary.pdf
